# Supplementary material for: Effectiveness and Safety of Ceftriaxone Compared to Standard of Care for Treatment of Bloodstream Infections Due to Methicillin-Susceptible Staphylococcus aureus: A Systematic Review and Meta-Analysis
Source: Antibiotics (Basel). 2022 Mar 10;11(3):375. doi: 10.3390/antibiotics11030375 (PMC8944781; doi:10.3390/antibiotics11030375)
Supplement: Supplementary file 1 [file antibiotics-11-00375-s001.zip]

Archive with 1 entries (1 files):
- antibiotics-1611289-supplementary.pdf
